# Supplementary material for: Mesophiles vs. Thermophiles: Untangling the Hot Mess of Intrinsically Disordered Proteins and Growth Temperature of Bacteria
Source: Int J Mol Sci. 2024 Feb 7;25(4):2000. doi: 10.3390/ijms25042000 (PMC10889376; doi:10.3390/ijms25042000)
Supplement: Supplementary file 1 [file ijms-25-02000-s001.zip]

Archive with 1 entries (1 files):
- ijms-2850779-supplementary.pdf
